# Supplementary material for: Does Breastfeeding Help to Reduce the Risk of Childhood Overweight and Obesity? A Propensity Score Analysis of Data from the KiGGS Study
Source: PLoS One. 2015 Mar 26;10(3):e0122534. doi: 10.1371/journal.pone.0122534 (PMC4374721; doi:10.1371/journal.pone.0122534)
Supplement: S1 Table — Overweight is defined as BMI>90th percentile, obesity as BMI>97th percentile. The reference system is based on pooled data from 17 surveys conducted in Germany between 1985 and 1999 (K. Kromeyer-Hauschild, M. Wabitsch, D. Kunze et al.: Monatsschr. Kinderheilk. 149 (2001) 807–818.). (XLSX) [file pone.0122534.s001.xlsx]

## Sheet: Tabelle1
Table S1. Cut-offs for overweight and obesity for boys and girls aged 3-17 years
	P90		P97
Age	Boys	Girls	Boys	Girls
3	17.62	17.64	18.82	18.84
3.5	17.56	17.56	18.8	18.81
4	17.54	17.54	18.83	18.85
4.5	17.56	17.58	18.9	18.97
5	17.61	17.69	19.02	19.16
5.5	17.71	17.83	19.19	19.4
6	17.86	17.99	19.44	19.67
6.5	18.07	18.21	19.76	20.01
7	18.34	18.51	20.15	20.44
7.5	18.65	18.86	20.6	20.93
8	19.01	19.25	21.11	21.47
8.5	19.38	19.65	21.64	22.01
9	19.78	20.04	22.21	22.54
9.5	20.19	20.42	22.78	23.04
10	20.6	20.8	23.35	23.54
10.5	21.02	21.2	23.91	24.03
11	21.43	21.61	24.45	24.51
11.5	21.84	22.04	24.96	25
12	22.25	22.48	25.44	25.47
12.5	22.64	22.91	25.88	25.92
13	23.01	23.33	26.28	26.33
13.5	23.38	23.71	26.64	26.7
14	23.72	24.05	26.97	27.01
14.5	24.05	24.35	27.26	27.26
15	24.36	24.59	27.53	27.45
15.5	24.65	24.77	27.77	27.57
16	24.92	24.91	27.99	27.65
16.5	25.18	25.02	28.2	27.69
17	25.44	25.11	28.4	27.72
17.5	25.68	25.2	28.6	27.74
